# Supplementary material for: Cross-Linked α-Synuclein as Inhibitor of Amyloid Formation
Source: Int J Mol Sci. 2023 Aug 29;24(17):13403. doi: 10.3390/ijms241713403 (PMC10487470; doi:10.3390/ijms241713403)
Supplement: Supplementary file 1 [file ijms-24-13403-s001.zip]

Archive with 1 entries (1 files):
- ijms-2527379-supplementary.pdf
